# Supplementary material for: Study of the Properties of CdS:Al (R = [Al3+]/[Cd2+] = 0.30, 0.40, 0.50) Thin Films Grown by the CBD Method in an Ammonia-Free System
Source: Molecules. 2023 Apr 21;28(8):3626. doi: 10.3390/molecules28083626 (PMC10146886; doi:10.3390/molecules28083626)
Supplement: Supplementary file 1 [file molecules-28-03626-s001.zip]

Archive with 1 entries (1 files):
- molecules-2270510-supplementary.pdf
